# Supplementary material for: Health of the Nation Outcome Scales for Infants field trial: concurrent validity
Source: BJPsych Open. 2021 Jul 12;7(4):e129. doi: 10.1192/bjo.2021.951 (PMC8280775; doi:10.1192/bjo.2021.951)
Supplement: Supplementary file 1 [file S2056472421009510sup001.zip]

Archive with 11 entries (10 files):
- S2056472421009510sup001/
- S2056472421009510sup001/S2056472421009510sup001.docx
- S2056472421009510sup001/S2056472421009510sup002.pdf
- S2056472421009510sup001/S2056472421009510sup003.pdf
- S2056472421009510sup001/S2056472421009510sup004.pdf
- S2056472421009510sup001/S2056472421009510sup005.pdf
- S2056472421009510sup001/S2056472421009510sup006.pdf
- S2056472421009510sup001/S2056472421009510sup007.pdf
- S2056472421009510sup001/S2056472421009510sup008.pdf
- S2056472421009510sup001/S2056472421009510sup009.pdf
- S2056472421009510sup001/S2056472421009510sup010.pdf
